# Supplementary material for: A computer-based avatar task designed to assess behavioral inhibition extends to behavioral avoidance but not cognitive avoidance
Source: PeerJ. 2018 Jul 31;6:e5330. doi: 10.7717/peerj.5330 (PMC6074773; doi:10.7717/peerj.5330)
Supplement: Supplemental Information 1 [file peerj-06-5330-s001.xlsx]

## Sheet: Sheet1
subject #	age	gender		avatar	CBAS Total	Behav Social	Behav Non social	Cog Social	Cog Non social		HA
1	18	F		13	53	14	10	11	18		10
2	18	F		20	42	11	10	10	11		13
3	20	F		9	35	8	7	9	11		11
4	19	F		24	71	19	12	22	18		25
5	20	F		18	39	9	11	8	11		14
6	19	F		11	39	10	12	7	10		9
7	18	M		15	47	10	13	9	15		9
8	18	F		24	69	18	17	17	17		16
9	20	F		19	40	10	10	9	11		12
10	22	F		17	72	19	16	19	18		19
11	18	F		20	57	22	12	9	14		20
12	20	F		9	46	8	7	14	17		3
13	21	F		21	64	15	15	18	16		15
14	18	F		10	44	11	16	7	10		14
15	18	F		15	70	17	16	15	22		16
16	24	F		11	66	14	12	19	21		6
17	19	M		18	35	9	8	8	10		9
18	19	F		23	68	18	18	9	23		27
19	18	F		25	86	26	17	14	29		27
20	18	F		11	40	10	10	7	13		23
22	20	F		19	52	17	11	13	11		17
23	18	F		28	116	32	24	25	35		33
24	19	M		19	75	19	15	21	20		9
25	18	F		19	72	13	18	17	24		16
26	18	F		15	80	17	11	25	27		22
27	20	F		22	60	15	13	12	20		22
28	20	F		16	41	11	12	7	11		10
29	21	F		20	52	18	13	8	13		28
30	18	F		13	35	10	8	7	10		6
31	18	M		22	95	23	21	24	27		19
32	24	M		16	52	17	8	15	12		4
33	18	F		16	70	19	15	12	24		32
34	18	F		23	76	32	11	16	17		15
35	19	F		21	46	10	14	7	15		8
36	18	F		25	51	18	14	9	10		25
37	18	M		21	39	11	11	7	10		4
38	20	M		14	80	20	13	20	27		2
39	18	F		28	66	21	14	13	18		21
40	18	F		28	96	35	21	22	18		33
41	19	F		26	113	32	18	30	33		29
42	18	F		27	56	18	14	11	13		17
48	18	M		14	53	11	14	12	16		4
49	21	F		14	44	12	8	10	14		5
50	19	M		19	74	19	14	17	24		16
51	18	M		19	84	27	12	19	26		10
52	18	M		17	79	23	19	16	21		20
53	18	F		13	59	13	15	16	15		16
54	18	F		23	47	10	12	11	14		12
55	19	F		17	51	8	14	16	13		11
56	18	F		16	58	25	12	7	14		25
57	20	F		26	69	27	13	11	18		30
58	18	F		24	67	15	11	17	24		13
59	20	F		15	47	12	9	12	14		7
60	18	F		24	48	19	7	10	12		20
61	20	M		12	52	9	13	10	20		12
62	18	M		12	63	10	14	21	18		6
63	18	M		16	48	9	8	15	16		14
64	20	F		14	69	18	13	15	23		14
65	18	F		20	55	17	15	9	14		24
66	18	F		22	56	14	12	17	13		7
67	18	F		21	50	16	9	12	13		18
68	18	F		27	62	24	12	11	15		21
69	18	F		26	101	31	18	21	31		30
70	19	F		16	49	15	11	12	11		11
71	18	F		14	95	18	17	23	37		22
72	18	F		26	70	28	19	8	15		31
73	19	F		21	39	11	10	7	11		10
74	18	F		27	96	37	21	16	22		27
75	19	M		25	96	30	16	26	24		14
76	19	F		22	49	23	9	7	10		29
77	18	F		22	43	16	10	7	10		11
78	22	M		12	60	14	14	16	16		17
79	36	F		24	68	29	14	16	9		17
80	18	M		16	34	9	7	8	10		7
81	18	F		16	44	9	10	9	16		12
82	24	M		11	52	13	8	12	19		5
83	18	F		20	55	13	17	9	16		20
84	23	F		12	57	13	17	11	16		14
85	19	F		15	51	11	10	16	14		10
86	18	F		14	78	14	18	15	31		11
87	18	M		14	47	13	10	11	13		0
88	19	F		13	54	12	10	14	18		14
89	36	F		11	44	14	9	9	12		6
90	18	F		11	44	9	9	15	11		3
91	18	M		17	63	12	14	13	24		27
92	22	F		21	64	21	14	11	18		11
93	18	F		19	36	8	9	7	12		5
95	19	M		22	79	20	21	17	21		16
96	18	F		24	70	23	15	11	21		19
97	18	F		21	58	17	8	23	10		9
98	18	M		21	82	19	20	18	25		14
100	19	F		17	35	9	7	8	11		7
101	19	F		19	59	14	10	16	19		17
102	18	F		24	75	27	16	15	17		25
103	19	F		9	46	12	11	10	13		10
104	21	M		28	106	32	25	21	28		22
105	19	M		10	32	8	6	7	11		2
106	18	F		19	64	18	15	16	15		18
